# Supplementary material for: Genetic evidence for a fall-spawning group of Gulf sturgeon (Acipenser oxyrinchus desotoi) in the Apalachicola River, Florida, USA
Source: PLoS One. 2025 Jun 3;20(6):e0319117. doi: 10.1371/journal.pone.0319117 (PMC12132950; doi:10.1371/journal.pone.0319117)
Supplement: S1 Table — Loci developed by May et al. 1997 and Henderson-Arzapolo and King 2002. Repeat motif, forward and reverse primer sequence, PCR annealing temperature, and GenBank accession number listed for each locus. (TXT) [file pone.0319117.s001.txt]

Locus	Motif	Primer Sequence (5’-3’)	Tm °C	GenBank Accession No.
AoxB34	(CAT)13	F: GCATTCTCAATCCCATCAAC	58	AY093628
		R: CTCCAAAGTAAATTCCGAAGTG
AoxD32	(TAGA)16(CAGA)2 (TAGA)10	F: CAGATTTAAGTAAGATAAGCATCAGC	58	AY093634
		R: AAAGCAGCTTGACATAACGG
AoxD44	(GATA)4GAGA(TAGA)13	F: ACCGAGTTTCAAATCAAATAGC	58	AY093635
		R: TGAAACTGCTGTGCAATAAGAG
AoxD54	(TAGA)18	F: GAGAACAACGTTTTACTGCAAAC	58	AY093636
		R: GATCATAACTAAAGCTGGCAGG
AoxD64	(TAGA)16	F: TTTGTGTAGGGAAATACCCTTG	58	AY093637
		R: TGAGTGCAGCCCTACTGCTC
AoxD165	(CTAT)13CTAC(CTAT)2	F: TTTGACAGCTCCTAAGTGATACC	56	AY093640
		R: AAAGCCCTACAACAAATGTCAC
AoxD170	(TAGA)16	F: GAACCATTTTATTGACATTCGAC	56	AY093641
		R: CCCTGTCTCACGTACATTTTATG
AoxD188	(GTAT)5(CTAT)4CTGT(CTAT)2CTGT(CTAT)15	F: TGAAGTCATTGGTGATGTGTATG	56	AY093644
		R: ATGGAAATGTTTTATGGTAATGTG
AoxD234	(TAGA)17	F: AACTGGCTTTGTGATTGATCC	56	AY093645
		R: TGAAGCAAAGGGTATTATTTGAG
AoxD241	(TAGA)36	F: TGTTCACAATATAGTCTTCCAGGTC	56	AY093646
		R: CACAACAAATCAAAACAGAAGC
AoxD242	(CTAT)18	F: ATACATCACCCAGGACAAGTTC	56	AY093647
		R: AACAATGTTGCAATTCTGTGG
AoxD297	(TAGA)20	F: TGCTTGTATTTTCTGTTTTAGCC	53	AY093648
		R: CCACACTAGTGCATCCAGCTC
LS-68	(GATA)20	F: TTATTGCATGGTGTAGCTAAAC	53	U72737
		R: AGCCCAACACAGACAATATC
