# Supplementary material for: Genetic evidence for a fall-spawning group of Gulf sturgeon (Acipenser oxyrinchus desotoi) in the Apalachicola River, Florida, USA
Source: PLoS One. 2025 Jun 3;20(6):e0319117. doi: 10.1371/journal.pone.0319117 (PMC12132950; doi:10.1371/journal.pone.0319117)
Supplement: S2 Table — Table includes data used for analysis in this study, including microsatellite genotypes, capture date, and fork length (mm) for each sample. (TXT) [file pone.0319117.s002.txt]

Genetic ID	D32 A1	D32 A2	B34 A1	B34 A2	D44 A1	D44 A2	D54 A1	D54 A2	D64 A1	D64 A2	D165 A1	D165 A2	D170 A1	D170 A2	D188 A1	D188 A2	D234 A1	D234 A2	D241 A1	D241 A2	D242 A1	D242 A2	D297 A1	D297 A2	LS68 A1	LS68 A2	Capture Date	FL mm
GS18005	230	226	243	174	205	185	0	0	256	236	228	216	172	152	354	334	300	296	256	244	204	204	224	216	174	170	5/21/2020	454
GS18009	242	226	243	237	205	181	224	224	256	256	228	228	168	152	358	334	284	224	268	264	212	204	240	224	174	174	5/22/2020	401
GS18011	258	226	222	183	181	145	224	224	256	256	228	228	172	168	354	354	336	224	272	252	212	204	240	224	174	174	5/27/2020	460
GS18012	242	226	237	237	205	201	224	224	256	256	228	220	172	168	354	334	300	224	248	244	212	204	224	216	174	174	5/27/2020	375
GS18015	258	242	222	183	181	145	224	224	256	236	228	220	0	0	362	334	272	272	252	248	216	204	224	220	174	170	6/1/2020	469
GS18018	258	230	246	183	205	145	224	224	256	256	228	228	168	168	354	334	224	224	256	248	212	212	240	216	174	174	6/1/2020	451
GS18023	258	226	183	183	145	145	224	224	256	256	228	220	172	168	358	354	0	0	252	204	212	204	220	220	174	174	6/10/2020	484
GS18024	230	230	261	174	207	205	224	224	260	256	228	220	168	168	358	354	312	232	284	260	208	188	240	224	174	174	6/10/2020	511
GS18025	258	226	255	174	207	205	224	224	256	248	228	228	172	152	354	334	296	296	248	248	212	188	224	216	174	170	6/10/2020	386
GS18029	230	226	183	174	207	145	224	224	256	256	228	216	168	168	362	334	272	236	280	268	212	200	224	220	174	174	7/7/2020	484
GS18030	242	226	243	183	205	145	224	196	256	256	228	216	168	152	334	334	260	224	272	244	204	204	244	216	174	174	6/10/2020	454
GS18033	246	226	258	237	205	205	224	224	256	256	228	216	168	152	334	334	296	260	276	212	212	204	224	224	174	170	6/16/2020	444
GS18035	230	230	231	174	207	185	224	224	260	240	220	208	172	168	354	354	312	236	264	236	212	212	240	240	174	174	6/16/2020	477
GS18036	246	230	183	183	145	145	224	224	256	256	232	216	152	152	338	334	232	224	256	244	212	204	232	220	174	174	6/16/2020	478
GS18037	258	258	237	234	205	181	224	224	256	256	220	216	172	168	354	334	308	224	256	244	204	204	224	224	174	174	6/16/2020	448
GS18041	258	230	183	183	145	145	224	224	256	232	220	216	172	168	354	334	280	272	244	244	0	0	244	224	174	170	6/22/2020	417
GS18043	226	226	255	183	209	145	224	224	256	256	228	228	168	152	334	334	280	232	248	204	204	204	224	224	174	174	6/22/2020	412
GS18044	230	226	174	174	207	185	224	224	236	236	228	228	168	168	354	354	272	232	268	256	212	204	244	220	174	170	6/22/2020	443
GS18046	242	226	0	0	197	145	224	196	256	256	228	228	172	168	354	354	224	224	252	248	220	204	240	216	174	174	6/22/2020	415
GS18047	230	230	222	183	181	145	224	224	256	256	228	228	172	168	354	354	336	224	252	236	212	204	224	220	174	174	6/22/2020	505
GS18052	258	226	243	234	205	181	224	224	256	232	216	216	168	152	334	334	280	224	260	256	204	192	224	224	174	174	6/23/2020	407
GS18054	226	226	228	183	205	145	224	224	264	256	228	228	168	152	334	334	336	260	256	236	212	204	244	224	174	174	6/26/2020	494
GS18055	230	230	237	192	185	181	224	224	248	236	228	228	0	0	358	334	232	224	284	264	208	204	220	216	174	174	6/26/2020	506
GS18056	226	226	243	183	205	145	224	196	256	256	228	228	172	152	334	334	336	224	276	256	204	200	224	224	174	162	6/26/2020	410
GS18057	230	226	237	174	185	181	224	224	256	256	232	228	152	152	338	334	236	232	256	248	212	192	224	224	174	174	6/26/2020	446
GS18061	226	226	243	237	205	201	224	224	256	256	0	0	0	0	354	334	288	280	244	240	208	204	224	224	174	162	6/29/2020	434
GS18062	246	242	183	174	193	145	224	224	256	244	228	228	172	168	354	334	280	260	280	276	212	204	224	224	174	174	6/29/2020	480
GS18064	262	258	237	174	207	205	224	196	256	256	228	216	172	168	354	334	336	224	280	248	212	204	224	224	174	174	7/8/2020	448
GS18065	230	230	183	174	207	145	224	212	260	248	232	220	168	168	354	334	312	264	264	264	204	188	240	228	174	174	6/29/2020	515
GS18067	258	226	183	183	145	145	224	224	256	256	232	216	168	168	362	334	316	236	0	0	216	204	216	216	174	174	6/29/2020	426
GS18068	242	226	234	174	185	181	224	224	256	256	228	216	152	152	334	334	280	224	260	248	0	0	0	0	0	0	6/29/2020	415
GS18069	242	226	237	234	205	181	224	224	256	256	228	216	168	152	334	334	288	236	260	248	212	192	224	224	178	174	6/29/2020	387
GS18070	230	226	243	183	205	145	224	224	256	256	228	220	168	152	358	334	260	224	252	248	212	204	244	220	174	174	6/30/2020	454
GS18071	258	226	243	174	207	205	224	224	256	236	232	220	168	152	362	338	280	224	256	244	212	200	224	224	174	174	6/30/2020	445
GS18072	258	230	252	183	205	145	224	224	260	240	220	216	172	168	354	346	236	224	260	220	212	188	240	240	174	174	6/30/2020	497
GS18074	226	226	243	234	205	205	224	196	256	256	228	216	172	152	354	338	280	272	260	248	212	204	240	216	174	174	6/30/2020	500
GS18075	258	258	243	240	205	205	224	224	256	256	228	216	152	152	334	334	316	316	276	248	204	204	244	224	174	162	6/29/2020	458
GS18076	230	226	183	174	207	145	224	224	260	256	232	220	172	168	354	346	236	224	264	264	208	188	240	224	174	174	6/30/2020	478
GS18077	258	258	183	183	145	145	224	224	256	256	228	220	152	152	354	334	260	224	252	240	0	0	0	0	174	174	6/30/2020	406
GS18078	242	226	243	183	205	145	224	224	256	256	232	228	172	168	354	334	312	232	276	256	204	204	220	216	174	174	6/30/2020	425
GS18079	230	226	243	174	207	205	224	224	256	236	228	228	168	152	354	334	272	236	276	268	204	204	244	224	174	174	6/30/2020	470
GS18081	258	230	255	234	209	181	224	224	256	236	228	216	168	168	334	334	236	224	280	252	204	204	224	216	174	174	6/30/2020	382
GS18082	242	226	234	234	181	181	224	224	256	256	216	216	168	168	354	334	224	224	252	244	212	204	220	216	174	170	7/2/2020	419
GS18084	242	226	249	174	207	205	224	224	256	256	228	216	168	152	0	0	316	224	256	212	212	204	224	216	174	170	7/13/2020	407
GS18085	242	226	237	183	181	145	224	196	256	256	232	228	168	152	0	0	280	224	256	248	212	208	224	216	174	174	6/30/2020	404
GS18087	226	226	246	243	205	205	224	224	0	0	228	216	168	152	358	334	308	224	256	240	212	204	224	220	174	174	6/30/2020	375
GS18939	0	0	183	183	145	145	224	224	256	256	228	216	172	152	358	334	260	224	244	236	212	204	224	224	174	174	6/2/2021	459
GS18957	0	0	243	234	209	181	224	224	256	256	232	216	168	168	334	334	304	224	0	0	208	204	224	224	170	170	5/28/2021	456
GS18962	258	230	246	243	205	205	224	224	256	256	228	216	168	152	334	334	316	316	276	244	212	204	244	224	174	170	5/31/2021	474
GS18963	0	0	222	183	181	145	224	224	256	256	228	216	168	152	358	334	308	260	0	0	208	204	224	216	166	166	5/31/2021	498
GS18965	0	0	183	174	207	145	224	224	256	236	228	228	168	152	358	338	316	276	0	0	208	204	244	224	174	174	5/31/2021	418
GS18970	258	226	243	222	205	181	224	224	256	256	228	228	152	152	334	334	308	288	248	248	208	204	244	224	174	174	5/31/2021	479
GS18972	242	226	0	0	205	205	224	224	256	248	228	220	172	168	358	334	260	224	272	244	212	204	244	232	174	174	5/31/2021	426
GS18973	230	230	237	234	181	181	228	224	256	256	216	216	164	152	338	334	288	272	244	240	212	204	244	224	178	174	5/31/2021	438
GS18974	258	226	243	183	205	145	224	196	260	256	228	228	172	168	334	334	280	236	0	0	204	204	244	224	170	170	6/1/2021	422
GS18975	226	226	243	192	205	185	224	224	256	248	232	228	172	168	354	334	316	260	248	228	204	204	0	0	174	170	6/2/2021	474
GS18976	258	226	243	234	205	181	224	224	256	256	0	0	0	0	358	334	236	236	248	244	212	204	244	220	174	170	6/2/2021	430
GS18977	258	226	249	174	205	185	228	224	256	256	228	216	168	168	334	334	280	224	276	260	208	204	244	240	174	174	6/2/2021	451
GS18978	258	230	183	174	185	145	224	224	256	256	232	228	172	168	354	346	300	296	256	252	208	204	0	0	174	174	6/2/2021	458
GS18979	258	230	174	174	185	185	224	224	264	248	228	216	168	168	334	334	280	260	276	276	212	204	224	216	174	174	6/2/2021	499
GS18981	242	226	222	183	181	145	224	224	256	256	228	220	168	152	334	334	316	224	252	252	204	204	224	224	174	174	6/3/2021	462
GS18982	246	242	240	174	205	185	216	196	256	256	228	228	152	152	354	334	312	300	276	256	212	204	240	224	174	170	6/3/2021	438
GS18987	242	230	183	183	145	145	224	224	256	232	232	208	172	168	354	334	300	232	256	236	212	204	232	220	174	170	6/8/2021	476
GS18997	258	226	243	183	205	145	196	196	256	248	228	228	172	168	354	334	316	272	252	248	204	204	244	244	170	166	6/8/2021	435
GS19014	226	226	246	183	205	145	224	196	256	256	228	216	168	152	354	334	316	224	264	248	0	0	240	224	174	166	6/11/2021	396
GS19015	230	226	183	174	207	145	224	224	256	244	228	228	168	152	346	334	296	236	268	212	212	208	224	216	174	174	6/11/2021	414
GS19016	258	258	237	174	205	185	228	224	256	256	228	228	168	168	334	334	280	224	276	272	212	212	240	224	174	174	6/11/2021	495
GS19018	230	226	174	174	185	185	224	224	256	248	228	228	168	168	362	334	280	224	248	248	212	212	224	224	174	166	6/14/2021	421
GS19019	226	226	174	174	207	207	224	224	256	256	228	228	168	168	358	334	316	296	276	248	204	188	224	216	174	174	6/14/2021	439
GS19020	230	226	249	183	209	145	224	224	256	256	228	216	172	168	354	334	324	224	256	244	212	204	240	232	174	166	6/14/2021	420
GS19022	258	226	183	174	209	205	224	224	256	256	228	216	168	152	334	334	308	232	272	260	204	204	224	224	174	174	6/14/2021	471
GS19023	230	226	183	174	185	145	228	224	264	256	232	228	168	152	334	334	280	224	256	248	212	212	224	224	174	174	6/15/2021	426
GS19024	242	226	183	183	145	145	224	212	256	236	228	228	168	152	334	334	336	224	0	0	204	204	0	0	178	174	6/15/2021	465
GS19026	258	246	0	0	205	145	224	224	236	232	228	216	168	152	334	334	300	236	248	244	204	204	220	216	170	170	6/21/2021	445
GS19027	258	230	183	183	145	145	224	224	256	256	232	216	0	0	338	334	272	224	256	244	212	208	220	216	174	174	6/21/2021	403
GS19028	230	226	0	0	207	205	224	224	256	256	232	228	172	164	354	334	316	296	276	260	204	204	244	216	174	174	6/21/2021	433
GS19029	258	218	183	174	205	205	224	224	256	248	220	216	172	168	354	354	284	228	272	268	212	208	240	224	0	0	7/6/2021	335
GS19030	230	230	183	183	145	145	224	224	256	236	228	216	168	168	354	334	232	224	272	244	212	204	224	224	174	166	5/31/2021	492
GS19033	242	226	210	183	181	145	224	216	256	244	228	216	168	168	354	354	304	232	276	256	212	212	224	224	174	174	6/1/2021	466
GS19034	242	226	246	183	205	145	224	224	256	256	228	228	168	152	334	334	316	224	276	248	212	204	244	220	174	166	6/1/2021	455
GS19035	242	226	246	222	205	181	224	224	244	232	232	228	168	168	354	334	300	224	256	256	212	204	224	216	178	174	6/1/2021	462
GS19042	230	214	249	234	0	0	224	224	0	0	216	216	168	152	354	342	300	292	256	244	212	204	240	224	174	174	7/13/2021	358
GS19043	230	218	261	192	205	185	228	224	264	256	232	216	168	168	354	334	232	224	264	248	212	208	0	0	174	174	7/13/2021	275
GS19044	274	226	222	174	185	181	224	224	256	256	220	216	172	168	358	354	224	224	264	256	204	204	240	224	174	166	7/13/2021	483
GS19047	226	226	237	231	181	181	224	224	256	256	232	216	172	152	334	334	336	236	256	244	212	200	224	220	174	166	7/15/2021	490
GS19050	258	226	183	174	207	145	224	224	256	236	228	228	168	168	358	354	288	272	240	240	208	200	224	220	174	174	5/16/2022	463
GS19051	246	230	222	174	185	181	224	224	256	256	228	220	172	168	354	334	316	224	276	252	212	208	244	224	174	174	5/16/2022	467
GS19052	246	226	174	174	185	185	224	224	256	256	228	228	152	152	334	334	236	236	276	248	212	204	224	224	174	170	5/16/2022	491
GS19055	258	226	240	183	205	145	224	224	256	256	228	228	172	152	354	334	260	236	252	236	204	204	244	220	174	174	5/16/2022	462
GS19056	258	230	246	237	205	205	224	224	256	256	228	216	168	168	334	334	304	280	252	244	212	204	224	220	174	170	5/16/2022	437
GS19057	230	230	174	174	207	185	224	224	256	236	228	228	168	168	354	334	316	296	272	272	212	204	224	220	174	174	5/16/2022	390
GS19058	234	226	183	174	207	145	224	224	256	244	228	216	172	168	354	334	0	0	252	220	212	204	224	224	174	170	5/16/2022	484
GS19076	258	226	183	174	207	145	224	224	256	244	228	228	168	168	346	334	0	0	240	240	212	208	224	224	174	166	5/17/2022	460
GS19077	262	226	183	174	185	145	224	224	256	244	220	216	152	152	334	334	0	0	252	244	204	204	244	224	174	166	5/17/2022	477
GS19078	258	230	243	237	205	201	224	224	256	256	228	216	172	168	354	334	316	272	272	244	204	204	220	216	174	162	5/17/2022	504
GS19079	258	226	237	234	181	181	224	224	256	236	228	228	172	168	354	354	284	272	268	268	212	200	244	220	174	174	5/17/2022	440
GS19080	226	226	222	183	181	145	224	224	256	256	228	228	164	152	334	334	316	288	276	248	212	208	244	224	174	166	5/17/2022	470
GS19081	242	226	246	174	205	185	224	224	256	256	216	216	168	152	334	334	308	224	244	236	212	204	244	224	170	170	5/17/2022	452
GS19082	262	230	234	183	181	145	224	196	256	256	228	228	168	168	334	334	312	236	236	236	204	204	224	220	174	174	5/17/2022	473
GS19083	246	226	183	183	145	145	224	224	256	256	228	228	152	152	334	334	316	224	272	256	212	212	224	216	174	166	5/17/2022	406
GS19084	0	0	237	183	205	145	224	224	256	236	228	216	168	152	358	338	0	0	280	248	212	212	244	216	174	174	5/17/2022	490
GS19085	230	226	243	183	205	145	224	224	256	256	228	220	168	168	354	334	0	0	244	240	204	192	232	224	174	174	5/17/2022	446
GS19086	246	226	243	237	205	201	224	224	256	256	228	216	172	168	358	354	0	0	260	252	204	200	240	216	174	174	5/17/2022	456
GS19101	226	226	183	183	145	145	224	196	260	256	232	228	168	152	334	334	280	236	268	248	212	204	244	216	174	170	5/20/2022	494
GS19102	234	226	243	174	205	205	224	224	256	244	216	216	168	168	334	334	0	0	248	220	212	208	244	224	174	170	5/20/2022	398
GS19104	230	226	237	183	201	145	224	224	256	232	228	220	172	172	354	334	280	280	244	236	212	204	240	216	174	174	5/20/2022	474
GS19105	226	226	186	183	145	145	224	224	256	256	228	228	168	152	334	334	280	232	240	236	212	212	224	216	174	170	5/23/2022	478
GS19107	242	234	246	240	205	205	228	224	256	248	220	212	168	152	338	334	224	224	260	260	212	208	240	224	174	174	5/27/2022	204
GS19108	230	226	261	174	215	193	228	224	248	236	228	216	168	168	358	350	268	264	240	240	204	204	224	220	174	174	5/31/2022	393
GS19109	242	226	183	183	145	145	224	196	256	256	232	228	168	152	338	334	260	232	276	260	204	204	224	216	174	170	5/31/2022	466
GS19110	258	230	183	174	185	145	228	224	256	256	228	228	152	152	338	334	0	0	272	212	212	204	244	224	174	166	5/31/2022	434
GS19116	258	230	243	174	209	185	224	216	256	256	228	220	164	152	338	334	336	316	268	252	208	204	224	220	174	174	6/3/2022	439
GS19117	246	226	231	183	181	145	224	224	256	256	228	228	168	168	346	334	316	272	248	240	204	204	224	224	174	174	6/3/2022	419
GS19119	258	242	183	174	185	145	228	224	244	236	220	208	168	164	354	342	232	224	272	252	208	204	240	224	174	174	6/6/2022	321
GS19124	230	226	243	183	209	145	228	224	256	256	0	0	0	0	358	334	236	236	252	244	204	204	244	224	174	166	5/17/2022	391
GS19128	242	230	243	237	205	205	224	224	256	256	232	216	168	152	338	334	232	224	256	244	212	212	224	224	174	166	5/17/2022	421
GS19129	230	226	222	183	181	145	224	224	256	236	232	228	172	168	354	354	236	232	276	256	200	200	224	224	174	174	6/3/2022	489
GS19430	262	226	0	0	0	0	224	224	0	0	220	216	168	168	358	334	308	232	260	244	204	204	244	224	174	170	7/7/2021	429
GS19431	226	226	246	234	205	181	224	224	264	248	228	228	168	164	334	334	288	284	276	268	212	208	224	224	174	166	7/13/2021	429
GS19432	234	226	273	183	205	145	224	224	256	244	228	228	168	152	334	334	228	224	240	236	0	0	224	224	174	174	7/13/2021	478
GS19433	258	258	243	174	205	185	224	224	264	256	228	228	168	168	362	334	284	280	276	248	0	0	244	224	174	170	7/13/2021	454
GS19437	258	218	186	174	207	145	224	224	248	248	220	216	168	168	0	0	292	232	244	244	0	0	240	224	174	166	7/18/2021	315
GS19439	258	230	255	183	205	145	224	224	256	256	232	228	168	168	334	334	296	236	268	248	212	200	224	216	170	170	5/17/2022	436
GS19443	230	226	231	174	207	181	224	196	256	256	228	228	172	152	358	334	336	236	256	240	204	200	244	224	174	170	5/18/2022	454
GS19446	258	226	237	234	205	181	224	224	256	256	228	228	168	152	334	334	296	224	272	256	212	204	244	224	174	166	5/19/2022	438
GS19447	258	258	255	246	209	205	224	224	256	244	228	216	168	152	354	334	260	236	248	244	212	204	244	216	174	174	5/19/2022	440
GS19448	242	226	243	174	209	207	224	196	236	232	228	228	168	152	338	334	336	316	276	236	204	204	244	220	174	174	5/19/2022	456
GS19449	246	242	237	183	205	145	224	224	256	256	228	228	168	152	334	334	316	236	272	248	212	212	224	216	174	166	5/19/2022	494
GS19451	230	226	255	183	209	145	224	224	256	256	232	228	152	152	338	334	232	232	256	236	204	204	216	216	174	174	5/19/2022	489
GS19454	230	226	183	174	185	145	224	224	256	232	228	220	168	152	358	334	272	260	248	236	204	204	244	224	174	174	5/19/2022	464
GS19462	230	226	237	174	207	205	224	224	256	256	232	228	168	168	354	334	316	224	296	256	204	204	244	224	174	174	5/20/2022	431
GS19464	242	230	183	183	145	145	224	196	256	256	232	228	168	168	354	334	232	224	256	236	208	208	224	216	174	174	5/20/2022	437
GS19465	226	226	234	183	181	145	224	224	256	232	228	216	168	152	334	334	316	280	276	244	204	204	224	224	174	170	5/20/2022	465
GS19468	230	226	237	234	201	201	224	224	256	232	228	228	168	164	358	354	284	260	256	240	204	204	232	216	174	166	5/24/2022	441
GS19469	258	242	183	183	145	145	228	224	256	256	228	228	168	168	358	334	224	216	248	236	212	204	224	216	174	170	6/3/2022	463
GS19471	242	234	237	174	207	205	224	224	256	244	228	216	168	168	358	334	260	224	256	220	212	212	224	216	174	170	6/6/2022	314
GS19472	246	226	237	183	205	145	224	224	256	256	228	216	168	152	334	334	320	236	260	248	208	204	244	224	178	166	6/6/2022	448
GS19474	230	226	234	183	181	145	224	224	236	232	228	216	168	168	354	334	316	224	256	244	200	192	244	224	174	174	6/8/2022	430
GS19476	230	230	243	174	0	0	224	224	0	0	228	220	172	172	358	334	336	224	256	244	204	200	244	244	170	166	6/10/2022	484
GS19478	246	226	246	174	205	185	224	224	256	256	228	228	168	152	334	334	304	296	252	240	204	204	224	224	174	166	6/10/2022	512
GS19480	226	226	237	234	205	181	224	196	256	256	228	228	172	152	354	334	316	236	276	220	212	208	224	224	174	170	6/15/2022	418
GS19487	258	226	237	234	205	181	224	224	256	256	228	228	168	152	334	334	296	224	276	248	204	204	244	216	166	162	6/16/2022	382
GS19490	262	226	243	186	205	145	228	224	256	244	228	216	168	168	362	354	272	216	276	260	212	200	240	216	174	174	6/16/2022	488
GS19491	230	226	186	183	145	145	228	224	256	256	232	216	168	152	334	334	280	236	268	244	212	208	240	220	170	170	6/16/2022	464
GS19630	246	226	237	174	205	185	224	224	256	256	228	208	152	152	354	334	320	224	276	248	212	208	224	224	174	174	6/6/2022	409
GS19631	230	230	186	183	145	145	224	224	256	256	228	228	168	168	334	334	316	224	276	252	204	204	232	224	174	166	6/6/2022	335
GS19632	242	226	246	243	205	205	224	196	256	256	216	216	172	172	354	334	288	232	256	244	204	192	224	224	174	174	6/8/2022	466
GS19638	258	226	237	183	205	145	224	224	256	256	232	228	172	172	354	354	284	280	268	256	204	192	240	224	174	174	6/13/2022	474
GS19639	242	226	0	0	205	185	228	224	256	248	228	216	152	152	334	334	316	316	272	248	208	204	232	224	174	170	6/13/2022	377
GS19640	230	214	174	174	207	185	212	212	236	236	220	220	172	168	354	334	312	224	264	260	212	208	240	240	174	174	6/13/2022	459
GS19647	226	226	249	246	205	205	224	224	256	232	228	220	172	172	354	354	308	280	244	240	212	204	244	216	174	166	6/14/2022	432
GS19648	242	226	255	246	205	205	212	196	256	256	220	216	172	152	354	354	280	224	244	240	204	204	240	216	174	170	6/14/2022	444
GS19651	258	226	243	234	209	181	224	224	256	256	228	220	168	168	354	334	336	300	276	252	204	204	244	224	170	166	6/14/2022	500
GS19652	258	230	234	183	181	145	224	224	256	232	216	216	168	164	354	334	288	236	244	236	212	192	224	220	174	174	6/14/2022	495
GS19653	230	226	231	183	181	145	224	224	256	256	232	228	172	168	354	334	316	224	276	256	204	204	224	224	174	174	6/14/2022	436
GS19659	242	226	237	183	205	145	224	196	256	236	228	216	172	168	354	334	316	280	280	248	212	204	244	216	174	174	6/15/2022	502
GS19665	226	226	237	174	207	205	224	196	256	244	228	208	172	152	354	334	280	272	268	240	204	204	224	224	174	166	6/15/2022	476
GS19668	258	226	237	183	181	145	224	224	256	256	228	228	172	152	354	334	316	236	268	212	212	204	224	220	174	174	6/15/2022	486
GS19669	258	230	273	246	205	205	228	224	256	244	228	228	172	168	358	334	316	308	240	212	212	204	224	224	174	174	6/16/2022	482
GS19671	242	230	246	243	209	205	224	224	256	244	228	228	168	168	354	334	272	224	272	256	208	204	0	0	0	0	6/17/2022	442
GS19679	230	226	237	183	205	145	224	224	256	236	220	208	168	152	362	334	312	236	248	244	212	204	244	244	174	174	6/22/2022	435
GULF001	226	226	246	183	205	145	224	224	256	256	228	228	168	168	354	334	316	284	248	244	212	212	244	224	178	162	6/10/2013	474
GULF011	258	226	183	183	145	145	224	224	256	256	228	228	168	168	362	334	304	232	276	240	212	192	224	216	174	174	6/14/2013	499
GULF012	230	230	234	183	181	145	224	224	256	248	232	208	172	172	346	346	236	236	264	236	208	204	232	228	178	174	6/14/2013	342
GULF014	230	230	231	231	185	185	224	224	256	256	220	216	168	168	354	338	296	224	268	220	212	212	240	232	178	178	6/14/2013	280
GULF016	258	242	222	183	181	145	224	224	256	256	228	216	152	152	334	334	296	224	244	212	216	204	224	216	174	174	6/14/2013	480
GULF021	226	226	246	222	205	181	224	224	256	256	228	228	168	152	334	334	316	308	252	248	204	204	244	224	174	170	6/17/2013	419
GULF029	258	226	237	174	205	185	224	224	256	256	216	208	168	168	354	334	280	236	244	240	204	192	224	216	178	170	6/18/2013	470
GULF030	234	230	231	192	185	185	224	224	256	256	232	216	168	152	0	0	224	224	264	220	208	204	0	0	174	174	6/18/2013	261
GULF040	230	226	237	183	201	145	224	196	256	256	228	220	168	152	334	334	336	236	252	248	212	204	220	216	174	174	6/19/2013	462
GULF046	226	226	240	222	205	181	224	196	256	256	220	216	172	152	334	334	280	224	248	244	212	188	224	220	174	166	6/21/2013	488
GULF048	258	258	243	237	205	205	224	224	256	256	232	228	172	168	354	354	232	232	260	236	204	204	224	216	174	170	6/21/2013	398
GULF049	230	226	243	174	205	185	224	196	236	236	216	208	172	168	354	334	288	280	260	236	204	188	224	224	178	174	6/21/2013	480
GULF050	226	226	246	183	205	145	224	224	256	256	228	220	168	168	354	334	308	236	248	240	204	204	220	216	174	170	6/21/2013	494
GULF051	258	226	246	243	205	205	224	212	256	240	228	220	168	152	354	334	316	224	264	244	220	208	224	224	174	174	6/21/2013	424
GULF053	258	258	234	225	181	181	224	224	248	236	228	208	168	168	338	338	300	236	276	236	204	204	240	220	174	174	6/21/2013	371
GULF057	242	226	183	174	185	145	228	224	232	232	232	228	172	168	334	334	312	304	276	256	204	192	224	216	174	174	6/21/2013	463
GULF060	242	230	234	183	181	145	224	224	256	248	228	216	168	168	358	334	316	316	272	256	204	204	224	224	174	166	6/21/2013	446
GULF062	258	226	240	234	205	181	224	224	248	236	232	228	168	168	338	334	316	236	264	260	208	204	244	224	174	174	6/21/2013	391
GULF063	258	230	234	234	181	181	224	224	256	240	228	220	168	168	358	334	300	272	248	244	212	204	244	216	174	174	6/21/2013	420
GULF064	258	226	246	246	205	205	224	196	256	232	232	220	172	168	334	334	304	224	260	252	212	204	244	244	178	174	6/21/2013	508
GULF065	242	230	183	174	185	145	224	224	256	248	228	216	168	168	362	334	304	224	276	256	212	204	224	224	174	174	6/21/2013	493
GULF066	230	226	243	183	209	145	224	224	256	256	220	216	152	152	334	334	260	224	248	244	212	208	244	224	174	174	6/24/2013	422
GULF067	230	230	192	183	185	145	224	216	256	256	220	216	168	168	354	354	296	236	268	220	212	208	240	240	178	174	6/24/2013	260
GULF069	230	226	183	174	185	145	224	224	256	236	228	228	168	152	334	334	308	232	272	252	204	204	224	224	170	170	6/25/2013	415
GULF071	258	230	243	234	205	181	224	224	256	232	232	228	168	168	334	334	288	224	256	236	212	212	232	224	170	162	6/27/2013	507
GULF072	258	242	273	237	205	205	224	224	256	244	228	228	172	168	354	354	272	224	276	260	204	204	224	224	174	174	6/27/2013	437
GULF074	258	230	246	240	205	205	224	224	256	256	228	228	172	152	354	334	316	288	256	248	204	200	244	216	174	170	6/27/2013	429
GULF078	246	226	246	237	205	181	224	196	256	232	228	208	172	168	334	334	280	236	240	236	204	204	224	224	174	170	6/28/2013	450
GULF079	258	226	174	174	185	185	224	224	256	256	228	220	172	168	334	334	312	224	272	244	204	204	232	224	174	170	6/30/2013	479
GULF083	258	230	183	183	145	145	224	224	236	236	228	208	172	168	346	338	300	300	276	236	204	204	240	240	178	178	7/1/2013	346
GULF084	258	226	237	183	205	145	224	224	256	256	228	228	168	168	358	346	272	236	268	220	208	204	244	224	170	170	7/1/2013	396
GULF089	258	226	246	183	145	145	224	224	256	256	228	228	168	152	354	334	336	232	248	236	204	204	244	220	174	174	7/2/2013	502
GULF097	226	226	183	183	145	145	224	224	256	236	228	216	168	168	334	334	316	232	272	244	208	200	244	224	174	166	7/2/2013	376
GULF103	258	230	246	222	205	181	224	224	256	232	228	216	168	152	334	334	280	272	248	236	212	204	244	224	178	174	5/30/2014	455
GULF105	242	226	183	183	145	145	224	224	256	256	232	232	168	152	362	338	224	224	256	256	212	208	224	216	174	174	5/31/2014	504
GULF108	258	234	237	174	205	193	224	224	256	244	228	216	168	152	354	334	308	276	252	220	208	204	224	224	178	170	6/2/2014	391
GULF109	258	230	234	186	181	145	224	224	256	244	228	228	168	168	354	334	308	300	268	252	204	204	224	216	174	170	6/2/2014	396
GULF110	258	226	234	183	181	145	224	224	256	256	228	228	0	0	334	334	272	236	272	268	204	204	244	224	174	170	6/2/2014	488
GULF112	242	226	240	240	205	205	224	224	256	248	232	216	168	168	358	334	316	280	280	256	208	188	232	216	174	174	6/3/2014	450
GULF113	246	242	237	174	201	185	224	212	260	256	228	216	168	152	354	354	312	300	276	272	212	212	244	240	174	174	6/3/2014	416
GULF114	262	230	243	243	205	205	224	196	256	232	228	220	172	172	354	334	280	280	244	236	208	204	244	224	174	170	6/3/2014	473
GULF115	226	226	252	243	205	205	224	224	256	256	228	216	168	152	334	334	280	236	272	244	204	192	224	216	170	170	6/3/2014	483
GULF116	230	226	243	183	209	145	224	224	256	248	232	216	172	164	354	334	316	224	280	256	204	200	244	224	166	162	6/3/2014	415
GULF118	246	226	192	183	185	145	224	196	256	256	228	220	172	172	354	334	280	224	276	244	212	208	244	216	174	162	6/3/2014	445
GULF119	230	226	237	237	205	205	224	224	256	256	228	216	168	152	334	334	304	280	268	260	204	204	224	220	178	174	6/3/2014	410
GULF124	246	226	249	237	205	205	228	224	256	256	228	228	168	152	358	334	316	316	272	248	204	204	244	224	170	162	6/4/2014	468
GULF125	262	258	237	174	205	185	224	224	256	256	228	228	0	0	358	354	224	224	276	236	204	204	224	224	178	174	6/4/2014	452
GULF126	258	258	234	183	205	185	224	224	256	256	228	228	172	172	0	0	232	216	204	204	204	204	0	0	0	0	6/4/2014	429
GULF130	242	226	243	237	205	145	224	196	256	236	228	228	152	152	334	334	288	260	204	204	204	204	0	0	174	166	6/4/2014	490
GULF131	258	230	183	174	181	145	224	224	256	240	228	220	172	172	358	354	336	224	268	244	204	200	244	216	174	174	6/4/2014	398
GULF132	242	242	0	0	205	145	224	224	256	256	228	220	168	168	358	334	260	224	248	244	212	204	244	216	178	162	6/5/2014	444
GULF133	258	258	243	174	181	145	224	224	256	256	232	208	172	172	346	346	236	224	264	236	204	204	244	232	178	174	6/5/2014	510
GULF134	258	226	237	183	205	205	224	224	256	232	228	216	168	152	334	334	280	260	260	256	212	204	224	220	178	174	6/5/2014	455
GULF135	258	226	234	183	205	145	224	224	256	232	220	216	168	152	338	334	236	224	244	244	204	200	224	216	170	170	6/5/2014	457
GULF139	230	226	234	183	181	145	224	224	248	232	228	220	168	164	334	334	272	224	256	244	212	204	244	216	174	170	6/5/2014	426
GULF141	258	258	243	183	205	145	224	196	256	256	228	216	172	168	334	334	316	280	244	236	212	204	224	216	174	170	6/6/2014	452
GULF147	258	258	243	183	205	145	224	224	256	256	228	228	172	168	334	334	236	236	276	260	204	204	244	232	170	170	6/6/2014	432
GULF149	258	258	243	174	205	185	224	196	256	256	228	220	172	168	334	334	316	260	276	244	212	204	244	220	174	174	6/6/2014	488
GULF152	230	230	243	234	205	181	224	224	256	256	228	216	172	164	354	334	272	272	244	236	208	204	240	224	174	174	6/6/2014	450
GULF155	258	226	246	183	205	145	224	224	256	256	228	228	168	152	334	334	280	232	248	240	212	204	244	224	178	174	6/9/2014	500
GULF161	230	226	249	237	205	205	224	224	256	256	228	228	172	168	358	334	296	232	272	236	212	204	244	224	174	170	6/9/2014	409
GULF168	262	226	222	174	185	181	228	224	256	256	228	228	168	168	354	334	336	316	272	252	204	204	224	224	174	174	6/10/2014	457
GULF172	258	230	249	183	205	145	224	224	236	236	232	228	172	172	346	334	300	300	264	264	204	204	244	240	178	174	6/10/2014	510
GULF173	246	234	255	174	205	193	228	196	244	232	216	216	168	152	334	334	300	228	280	276	212	204	224	216	174	170	6/10/2014	475
GULF174	242	226	222	183	181	145	224	224	256	244	228	228	168	152	358	334	336	280	272	256	204	204	224	216	174	174	6/10/2014	387
GULF177	258	226	243	183	205	145	224	224	256	256	216	216	168	168	362	338	260	236	280	244	212	204	224	216	174	170	6/10/2014	487
GULF180	230	226	243	183	209	145	224	224	256	236	228	228	168	168	334	334	316	316	276	252	204	204	244	224	174	174	6/11/2014	488
GULF181	246	226	255	183	205	145	224	224	256	232	228	216	168	168	334	334	312	236	276	244	212	204	216	216	174	170	6/11/2014	438
GULF182	230	226	222	183	181	145	224	196	256	256	220	220	168	152	354	334	300	300	260	244	204	204	220	216	170	166	6/11/2014	484
GULF183	230	226	234	174	185	181	224	224	256	248	220	220	168	168	334	334	316	216	252	244	212	208	244	244	174	174	6/11/2014	392
GULF184	226	226	183	174	185	145	224	224	256	236	232	228	168	168	358	334	336	300	260	248	204	204	224	224	174	166	6/11/2014	423
GULF186	230	226	183	183	145	145	224	196	256	232	228	228	168	152	334	334	308	232	276	248	204	204	220	216	174	166	6/11/2014	449
GULF187	230	230	240	183	181	145	224	224	256	256	228	228	168	168	358	334	240	224	248	220	204	204	224	216	174	162	6/11/2014	494
GULF188	242	242	237	183	205	145	224	224	256	256	228	228	172	152	354	334	280	224	252	248	212	208	220	216	174	174	6/12/2014	377
GULF189	230	226	243	183	197	145	224	196	256	256	232	220	168	152	354	334	304	224	260	256	204	204	240	224	178	170	6/12/2014	477
GULF190	258	230	234	183	181	145	224	224	256	256	228	208	172	168	358	334	300	232	276	236	204	204	232	220	178	178	6/12/2014	481
GULF191	230	230	231	183	185	145	224	216	256	256	232	232	168	152	338	334	224	224	264	264	212	204	240	232	178	174	6/12/2014	499
GULF194	258	230	246	183	205	145	224	196	256	232	228	220	172	172	358	334	316	236	244	212	208	208	244	220	174	174	6/12/2014	502
GULF204	258	230	237	174	205	193	228	224	256	244	228	228	172	168	354	350	224	224	272	256	204	192	224	224	178	174	6/13/2014	468
GULF207	258	226	237	174	185	181	224	224	256	236	228	216	168	168	358	334	224	216	276	256	204	192	224	220	174	174	6/13/2014	410
GULF209	230	226	186	174	207	145	224	224	256	244	228	216	168	152	334	334	336	272	280	236	212	204	224	216	178	174	6/13/2014	475
GULF211	226	226	237	183	205	145	224	224	256	244	228	228	168	168	358	334	308	296	248	240	204	204	244	224	174	174	6/13/2014	372
GULF217	258	214	258	237	209	205	224	224	256	244	216	216	168	168	358	354	224	224	276	220	204	204	224	224	174	174	6/13/2014	447
GULF219	230	230	246	174	205	185	224	224	256	256	228	220	172	152	358	334	316	224	272	252	212	200	224	224	174	166	6/13/2014	479
GULF221	262	230	183	174	193	145	224	224	256	256	228	228	168	168	358	334	312	260	276	256	208	204	232	224	174	170	6/16/2014	453
GULF222	258	258	270	240	205	193	224	224	256	244	232	216	172	168	354	334	288	284	260	256	212	204	224	224	174	174	6/16/2014	460
GULF223	226	226	183	183	145	145	224	224	256	256	228	228	168	168	362	362	316	236	276	272	212	204	224	220	170	170	6/16/2014	447
GULF224	230	226	240	186	205	145	224	224	256	248	232	228	168	168	358	334	316	304	284	264	208	208	224	224	174	174	6/16/2014	465
GULF225	242	226	183	183	145	145	224	196	256	256	228	228	172	168	358	354	300	260	276	248	212	204	244	216	174	170	6/16/2014	416
GULF226	230	230	192	183	185	145	224	224	256	248	232	220	168	168	334	334	304	264	268	264	208	204	232	224	174	174	6/16/2014	517
GULF227	258	230	249	240	205	205	224	224	248	248	232	232	168	152	334	334	316	236	264	264	208	204	232	224	174	174	6/16/2014	496
GULF235	258	246	255	246	205	205	224	224	256	256	228	228	168	168	358	334	300	280	280	248	212	204	224	220	174	170	6/17/2014	475
GULF239	258	258	255	222	205	181	224	196	256	248	228	228	168	152	334	334	316	288	248	240	212	192	240	216	170	170	6/17/2014	446
GULF240	230	218	234	186	181	145	228	224	0	0	228	208	172	152	0	0	0	0	284	236	208	204	232	216	174	174	6/17/2014	517
GULF245	242	230	240	183	205	145	224	224	256	256	220	216	168	152	354	334	316	296	260	252	204	204	224	216	174	170	6/17/2014	457
GULF250	258	242	243	237	205	205	224	196	256	232	216	216	172	168	358	354	296	224	276	260	212	204	240	224	174	174	6/18/2014	415
GULF252	258	258	246	222	205	181	224	224	264	256	228	216	168	152	362	334	316	236	248	248	212	208	244	224	174	170	6/18/2014	397
GULF254	258	258	234	183	181	145	224	224	256	248	228	208	172	168	346	338	300	236	276	236	204	204	232	232	178	174	6/18/2014	508
GULF256	230	226	249	249	205	205	224	224	248	232	228	228	172	172	358	354	324	224	276	252	212	204	244	232	174	162	6/18/2014	410
GULF257	230	230	255	183	209	145	224	196	256	232	228	220	168	164	358	334	308	300	276	244	212	204	220	216	174	170	6/18/2014	490
GULF258	230	226	183	174	185	145	224	224	256	244	228	228	168	152	334	334	336	228	256	252	216	200	216	216	174	170	6/18/2014	482
GULF259	258	230	183	183	145	145	228	224	256	256	228	220	168	168	358	334	260	224	276	252	204	204	224	216	174	170	6/18/2014	494
GULF268	258	230	183	183	145	145	224	216	256	256	232	232	168	168	338	338	236	224	264	264	212	204	232	224	178	174	6/19/2014	517
GULF273	262	226	243	234	205	181	224	224	256	232	220	216	172	172	354	334	316	224	260	244	204	204	244	224	178	174	6/19/2014	467
GULF274	230	230	255	237	205	181	224	224	256	248	228	216	172	168	334	334	300	236	248	236	212	204	232	220	174	170	6/19/2014	474
GULF282	258	234	243	183	205	145	224	224	256	256	228	216	168	152	362	334	260	236	248	244	212	204	224	216	174	170	6/19/2014	381
GULF295	258	226	240	234	205	181	224	224	256	256	220	220	168	168	334	334	300	280	252	244	204	204	232	216	174	170	6/20/2014	469
GULF307	258	226	243	183	205	145	224	224	256	236	228	220	172	168	354	334	316	260	268	244	204	204	224	220	178	174	6/20/2014	519
GULF308	258	230	246	243	205	205	224	224	256	256	228	220	168	152	334	334	280	216	252	248	204	204	244	244	174	174	6/20/2014	469
GULF310	226	226	183	174	207	145	224	196	256	256	228	216	168	168	354	334	336	236	276	268	208	204	232	232	174	174	6/20/2014	470
GULF311	230	230	231	183	185	145	224	216	256	256	216	208	168	168	354	346	236	224	240	220	212	204	232	232	174	174	6/20/2014	460
GULF313	230	226	183	174	185	145	224	224	256	232	232	216	168	152	334	334	0	0	268	244	212	204	224	220	174	170	6/23/2014	417
GULF319	242	226	246	246	205	205	224	212	256	256	228	228	152	152	338	334	296	236	244	236	204	204	240	224	174	174	6/24/2014	462
GULF322	230	226	183	183	145	145	224	224	256	248	228	228	168	152	334	334	320	260	248	236	212	204	244	240	174	174	6/24/2014	475
GULF325	258	230	231	183	181	145	224	224	256	256	216	216	152	152	334	334	336	236	280	244	204	204	224	216	174	170	6/24/2014	468
GULF334	242	230	243	183	205	145	224	196	256	248	228	216	172	152	354	334	296	260	260	236	212	204	244	224	178	174	6/24/2014	443
GULF337	230	226	243	243	205	205	196	196	256	232	228	216	172	172	354	334	316	272	260	240	204	204	224	220	174	174	6/24/2014	500
GULF341	258	230	243	237	205	205	224	224	256	236	228	216	168	152	358	334	236	224	236	204	212	204	244	244	174	166	6/25/2014	475
GULF342	258	226	183	174	193	145	224	224	256	248	228	228	172	168	334	334	296	260	256	240	204	204	220	220	162	162	6/25/2014	407
GULF346	258	226	192	183	185	145	224	196	256	256	228	220	172	168	354	334	280	224	268	244	212	204	244	244	170	162	6/25/2014	366
GULF347	246	230	234	183	181	145	224	224	256	256	228	228	168	152	334	334	224	216	272	252	204	204	244	216	170	166	6/26/2014	430
GULF348	258	226	243	174	207	205	224	224	256	256	228	220	172	168	354	354	316	224	272	252	204	200	224	216	174	174	6/26/2014	445
GULF349	230	230	231	192	185	185	224	216	256	256	220	216	168	152	354	334	236	224	268	220	212	212	240	232	178	174	6/26/2014	469
GULF350	230	226	222	183	181	145	224	224	256	248	232	216	0	0	354	334	260	224	256	244	204	204	244	220	174	162	6/26/2014	505
GULF351	242	226	240	183	205	145	224	224	256	256	228	228	168	152	358	334	260	224	256	204	204	204	240	240	174	170	6/26/2014	398
GULF352	258	258	243	234	205	181	224	224	256	256	228	220	172	168	358	334	316	316	252	248	208	204	224	224	174	174	6/26/2014	395
GULF353	242	226	237	174	205	185	228	224	256	256	228	228	168	152	334	334	312	260	272	212	204	204	224	224	174	174	6/26/2014	422
GULF354	246	226	183	174	185	145	224	224	256	256	228	216	172	172	354	334	304	236	268	236	212	204	224	224	174	174	6/26/2014	477
GULF355	250	226	243	240	205	205	224	224	256	256	228	216	172	168	354	334	236	224	248	244	204	204	224	216	174	174	6/26/2014	414
GULF356	246	230	255	240	205	201	228	224	256	256	228	216	168	168	334	334	300	260	276	276	204	204	224	224	170	166	6/26/2014	446
GULF357	242	226	246	237	201	197	224	212	236	232	228	216	152	152	354	338	312	304	260	236	212	204	240	224	174	174	6/26/2014	431
GULF361	242	226	243	231	205	181	224	224	256	256	228	216	172	168	358	354	236	224	272	244	204	204	224	220	170	170	6/26/2014	485
GULF362	226	226	249	183	209	145	224	224	256	236	228	228	168	152	334	334	232	224	272	248	204	204	224	224	174	170	6/27/2014	412
GULF369	226	226	174	174	215	185	228	224	256	256	232	228	172	152	334	334	224	224	256	244	204	204	224	224	174	166	7/10/2014	462
GULF371	230	230	222	183	181	145	224	216	256	248	228	228	168	152	354	334	296	224	248	244	208	188	220	220	174	174	7/10/2014	480
GULF372	258	226	249	183	205	145	196	196	256	256	228	216	172	164	354	334	228	224	276	244	212	204	224	224	170	162	7/9/2014	465
GULF374	258	258	234	231	181	181	224	224	236	236	208	208	172	152	346	334	300	236	236	236	204	204	240	220	178	174	7/11/2014	505
GULF375	258	226	240	231	205	205	224	224	256	244	228	228	172	168	358	354	236	224	272	268	208	192	224	224	178	170	7/11/2014	467
GULF376	230	230	234	183	185	145	224	224	256	256	232	216	168	168	346	338	316	224	264	220	204	204	232	232	174	174	7/11/2014	486
GULF377	258	226	243	237	201	197	224	196	256	256	220	216	168	152	354	334	300	236	260	244	204	204	244	220	170	166	7/11/2014	459
GULF378	258	226	183	183	145	145	224	224	256	256	232	228	168	164	358	334	232	232	256	244	208	188	224	216	174	166	7/11/2014	397
GULF379	230	226	237	222	181	181	224	224	256	256	228	220	168	168	334	334	300	236	256	244	208	188	224	224	174	170	7/11/2014	377
GULF387	258	226	183	183	145	145	224	224	256	236	228	216	168	164	354	334	272	236	268	244	208	204	224	220	174	174	7/11/2014	520
GULF389	258	230	234	183	181	145	224	196	256	256	220	208	168	168	334	334	304	224	244	240	204	204	216	216	174	170	7/11/2014	455
GULF393	242	226	243	237	205	181	224	224	256	256	228	216	172	172	354	334	272	224	272	260	204	204	240	224	174	174	7/14/2014	380
GULF394	258	258	186	183	145	145	224	196	256	256	220	216	172	152	338	334	260	236	244	244	212	204	240	216	170	170	7/14/2014	456
GULF396	258	226	183	183	145	145	224	224	256	256	228	228	168	152	358	334	312	260	272	212	212	204	224	216	170	162	7/14/2014	490
GULF399	0	0	183	183	145	145	224	224	256	256	228	220	172	172	354	354	260	224	244	236	212	212	240	216	174	174	7/14/2014	493
GULF402	226	226	243	186	209	145	224	224	256	256	228	216	168	152	354	354	304	280	276	248	212	204	244	232	174	166	7/15/2014	404
GULF403	230	226	192	174	185	185	224	224	256	232	228	220	172	168	334	334	312	280	276	244	212	204	224	216	174	174	7/15/2014	387
GULF404	230	230	243	222	205	181	224	224	256	256	228	228	172	152	334	334	336	232	272	272	212	204	224	220	174	170	7/15/2014	436
GULF405	230	226	237	183	201	145	224	224	256	256	232	220	168	168	358	334	312	272	260	244	204	204	244	224	174	170	7/15/2014	392
GULF406	258	230	174	174	207	185	224	224	264	244	228	220	172	168	358	334	280	272	252	248	212	200	244	224	174	174	7/15/2014	389
GULF407	230	226	228	183	205	145	224	224	256	244	228	216	168	168	354	354	232	224	256	244	204	200	224	224	174	174	7/16/2014	420
GULF426	258	226	183	174	207	145	224	224	256	256	228	228	168	168	334	334	312	224	272	272	204	204	224	216	170	166	5/19/2015	448
GULF439	262	258	243	237	205	205	224	224	256	256	228	228	168	152	354	334	304	224	248	248	212	204	224	224	174	174	5/21/2015	414
GULF445	246	234	174	174	193	185	224	224	256	232	228	216	168	164	354	334	288	228	248	244	212	212	224	224	174	174	5/26/2015	465
GULF451	226	226	243	183	205	145	224	196	256	236	228	216	168	168	334	334	336	300	248	236	204	204	244	224	174	174	5/26/2015	460
GULF461	262	226	237	234	201	181	224	224	256	232	228	220	168	168	358	334	224	224	268	252	212	204	224	216	174	174	5/27/2015	492
GULF463	258	226	246	234	205	181	224	224	256	256	216	208	168	168	334	334	232	224	244	236	212	204	220	216	174	170	5/28/2015	478
GULF467	242	226	243	192	205	185	224	196	244	232	228	228	172	152	354	334	336	312	276	272	204	204	224	224	166	166	5/29/2015	480
GULF470	242	230	237	186	181	145	228	224	256	256	228	228	168	152	334	334	260	224	272	272	208	204	240	224	174	174	5/29/2015	398
GULF473	242	230	273	234	205	181	224	224	244	244	228	228	168	168	358	334	276	224	272	256	212	208	224	224	174	166	5/29/2015	464
GULF490	230	226	246	222	205	181	224	196	256	248	228	216	172	152	334	334	304	260	268	236	204	204	232	224	174	174	6/17/2015	473
GULF491	230	226	246	183	205	145	224	196	256	256	228	220	172	168	354	334	280	224	268	252	208	188	224	224	174	174	6/19/2015	450
GULF493	258	226	246	243	205	205	224	224	256	244	228	216	168	168	334	334	316	224	248	212	212	204	224	224	174	174	6/19/2015	473
GULF495	258	230	222	183	181	145	224	224	264	256	228	228	0	0	362	334	224	216	272	248	212	204	244	224	174	162	6/19/2015	404
GULF512	262	258	243	174	205	185	224	224	256	256	228	216	172	172	354	354	284	236	260	236	212	208	224	224	174	174	6/25/2015	435
GULF513	230	226	234	183	181	145	224	196	256	248	228	216	168	152	338	334	316	300	244	236	212	204	244	224	174	170	6/25/2015	450
GULF521	258	230	183	174	207	145	224	224	256	232	228	220	168	168	354	334	288	232	248	244	208	200	224	220	174	174	6/25/2015	513
GULF522	242	226	246	246	205	205	224	196	248	244	232	228	168	168	354	334	260	224	256	228	204	192	244	220	174	170	6/25/2015	443
GULF526	258	226	234	183	181	145	224	196	256	256	228	220	168	168	334	334	260	224	248	244	212	204	224	224	174	170	7/6/2015	416
GULF533	230	226	222	183	181	145	224	224	256	256	228	216	168	168	334	334	236	224	284	236	212	200	244	224	178	166	7/15/2015	471
GUS001	246	226	243	237	205	205	224	224	256	232	228	228	172	152	334	334	304	260	276	220	212	204	224	224	174	174	6/8/2016	461
GUS003	258	242	234	183	181	145	228	224	256	244	228	220	168	152	354	334	236	224	268	252	212	192	224	224	170	166	6/10/2016	478
GUS008	226	226	228	183	205	145	224	224	256	256	228	216	0	0	354	334	260	236	280	256	212	212	232	224	174	174	6/10/2016	480
GUS009	262	230	222	183	181	145	224	224	256	256	228	228	152	152	334	334	236	224	276	252	204	204	216	216	174	174	6/10/2016	438
GUS010	258	226	255	174	209	145	224	224	264	256	232	228	172	168	354	334	260	224	276	260	204	204	244	216	174	170	6/10/2016	498
GUS011	230	226	243	174	207	205	224	224	256	248	228	216	172	168	354	354	280	272	260	256	204	204	244	244	174	174	6/10/2016	446
GUS013	258	230	234	174	207	181	224	224	256	244	228	220	172	168	358	334	308	236	256	244	204	200	224	224	174	174	6/14/2016	395
GUS014	242	226	237	183	205	145	228	224	256	236	228	220	172	168	354	334	260	224	268	248	212	212	224	216	174	166	6/14/2016	477
GUS016	230	226	183	183	145	145	224	196	256	256	228	228	172	152	334	334	308	224	252	248	208	204	220	216	174	166	6/14/2016	457
GUS017	258	226	183	174	207	145	224	224	256	236	232	228	168	152	354	334	296	224	268	268	204	204	244	232	174	170	6/14/2016	434
GUS018	242	226	183	183	205	145	224	224	256	256	228	228	0	0	354	334	316	224	272	248	212	204	224	224	174	174	6/14/2016	489
GUS020	262	230	228	183	205	145	228	228	256	256	228	220	168	168	334	334	312	224	252	248	204	204	224	224	174	166	6/14/2016	465
GUS024	226	226	243	183	205	145	224	224	256	256	228	228	168	168	334	334	280	280	276	212	212	204	244	224	170	170	6/15/2016	443
GUS027	246	230	183	183	145	145	224	224	256	248	228	228	172	168	354	354	272	224	276	276	212	204	244	224	162	162	6/15/2016	478
GUS028	258	230	183	183	145	145	224	224	256	256	228	216	172	152	354	334	236	224	248	244	212	204	220	216	170	170	6/15/2016	470
GUS031	258	226	183	174	207	145	224	224	256	256	228	228	172	172	354	334	260	224	272	252	212	204	224	216	174	170	6/15/2016	478
GUS035	246	234	240	174	185	181	224	224	256	256	228	220	152	152	338	334	280	224	252	252	212	212	232	224	178	166	6/15/2016	475
GUS036	258	258	243	183	205	145	224	224	256	256	228	220	168	152	358	334	316	280	244	212	212	204	224	224	178	174	6/15/2016	404
GUS039	242	226	183	183	145	145	224	224	256	256	228	228	168	168	354	334	236	224	252	248	212	212	232	216	174	162	6/20/2016	438
GUS043	258	242	222	174	207	181	224	224	256	244	228	228	152	152	334	334	336	228	272	264	216	212	244	216	174	166	6/20/2016	495
GUS048	258	230	240	174	205	185	224	224	256	244	228	220	168	152	358	334	280	280	252	244	204	204	224	224	174	174	6/21/2016	446
GUS049	262	258	183	174	185	145	228	224	256	244	228	228	0	0	334	334	316	236	268	248	204	192	244	224	174	174	6/21/2016	437
GUS050	242	226	222	183	181	145	224	224	256	232	228	216	164	152	334	334	288	224	252	244	208	192	224	220	174	166	6/21/2016	449
GUS054	234	226	273	174	207	205	224	224	244	244	228	216	168	152	354	334	336	224	248	232	204	204	224	224	174	174	7/11/2016	435
GUS059	230	226	240	183	181	145	224	196	256	236	228	228	168	168	358	334	272	232	276	212	212	212	224	220	174	170	6/27/2016	450
GUS060	258	230	237	183	181	145	224	224	256	256	232	220	172	152	334	334	284	236	256	244	212	212	224	224	174	170	6/27/2016	445
GUS061	230	226	240	174	201	185	224	224	256	256	216	216	168	168	334	334	236	224	248	244	204	204	232	224	174	166	6/27/2016	445
GUS068	258	242	255	183	205	145	196	196	256	244	228	228	168	164	354	334	288	224	272	248	212	204	220	220	170	162	7/5/2016	421
GUS070	230	226	243	234	205	181	224	224	256	256	228	220	172	152	334	334	304	272	244	240	208	208	224	220	174	174	7/6/2016	458
GUS072	230	226	174	174	207	185	224	224	256	244	228	228	172	168	358	334	336	300	276	256	204	204	224	224	174	170	7/6/2016	434
GUS073	258	242	255	174	205	185	224	196	256	248	228	216	152	152	334	334	316	228	284	272	212	212	224	216	174	170	7/6/2016	419
GUS076	258	226	243	243	205	197	224	224	256	256	228	216	172	168	354	334	272	224	248	236	212	208	224	224	178	174	7/13/2016	484
GUS101	226	226	237	222	205	181	224	196	256	256	232	228	172	168	354	334	236	224	268	256	204	204	240	224	174	174	5/2/2017	458
GUS141	226	226	246	174	207	205	224	224	264	244	228	228	168	168	354	334	308	288	272	248	212	204	224	224	178	166	7/17/2018	480
GUS148	234	230	234	174	193	181	224	224	248	240	228	216	168	164	358	334	276	272	248	244	208	208	244	224	178	174	5/22/2018	487
GUS205	258	230	234	174	207	181	224	224	256	248	228	228	0	0	354	334	272	224	272	268	204	200	0	0	0	0	5/9/2017	407
GUS206	258	258	183	183	145	145	224	224	256	256	228	228	0	0	354	334	316	280	276	212	212	204	0	0	0	0	5/9/2017	379
GUS209	258	230	183	174	193	145	224	224	256	256	232	228	168	152	346	334	260	224	268	240	212	204	232	220	174	174	5/10/2017	454
GUS213	258	226	237	183	201	145	224	224	256	244	228	228	168	168	362	334	336	224	276	212	212	212	224	216	174	170	5/11/2017	460
GUS214	242	226	174	174	207	185	224	224	264	256	232	228	168	152	362	334	280	224	0	0	212	188	0	0	174	174	5/11/2017	459
GUS218	258	226	183	183	145	145	224	224	256	236	228	228	0	0	358	354	308	296	248	240	208	204	244	244	174	170	5/15/2017	432
GUS219	258	234	234	174	193	181	224	224	256	244	228	216	168	168	354	354	280	276	260	248	208	204	224	224	178	174	5/16/2017	441
GUS225	258	258	183	174	185	145	224	224	256	256	228	228	168	152	358	334	300	224	256	252	212	204	224	220	174	166	5/18/2017	488
GUS226	258	246	246	174	205	185	224	224	256	236	228	228	168	168	362	358	316	216	276	248	212	212	244	220	174	174	5/18/2017	453
GUS230	242	230	186	183	145	145	224	224	256	256	228	228	172	164	354	334	300	272	248	236	212	204	224	216	174	170	5/19/2017	466
GUS232	258	230	234	174	207	181	224	224	248	244	228	220	172	168	358	334	272	224	268	252	204	200	244	216	174	166	5/25/2017	403
GUS233	230	226	237	237	205	181	224	224	256	256	228	228	168	152	358	338	316	236	248	236	208	204	0	0	174	174	5/25/2017	467
GUS236	258	230	237	174	185	181	224	224	256	236	220	216	172	168	334	334	236	236	276	244	204	192	224	220	174	170	6/8/2017	485
GUS237	262	214	174	174	193	185	228	224	256	244	228	228	168	152	358	334	284	236	248	248	212	204	224	224	178	174	6/9/2017	442
GUS238	246	230	183	183	145	145	224	224	256	256	228	220	168	152	358	334	280	236	268	252	212	200	224	224	174	166	6/9/2017	433
GUS239	226	226	237	183	205	145	228	224	256	256	232	228	168	152	358	334	236	236	244	236	204	204	240	224	174	174	7/19/2017	471
GUS250	230	226	240	183	205	145	224	224	256	256	228	228	168	168	354	334	284	228	272	240	212	204	224	220	174	174	7/19/2017	510
GUS253	258	246	255	183	209	145	228	224	256	256	228	228	168	152	334	334	312	280	276	272	204	204	244	232	174	174	7/19/2017	479
GUS255	226	226	243	183	205	145	224	224	264	236	228	220	168	168	362	334	316	272	276	244	204	204	244	244	170	170	7/20/2017	400
GUS262	262	258	255	183	205	145	228	224	256	256	228	228	168	152	334	334	260	228	272	248	204	204	244	244	174	170	7/25/2017	461
GUS302	258	258	183	174	185	145	224	224	256	256	228	220	168	152	334	334	316	236	256	252	212	212	224	216	170	166	4/23/2018	420
GUS309	226	226	234	228	209	181	224	196	256	248	228	220	152	152	354	346	288	224	280	272	204	204	240	232	178	174	5/14/2018	448
GUS320	258	226	243	186	205	145	224	224	256	244	228	216	172	168	334	334	336	284	260	256	208	204	224	224	174	174	5/18/2018	411
GUS321	258	230	243	183	205	145	224	224	256	232	228	220	168	168	334	334	280	272	276	244	208	204	224	220	174	174	5/22/2018	467
GUS325	258	246	174	174	207	185	224	224	256	244	228	216	168	168	354	334	284	236	272	244	212	204	216	216	170	166	6/30/2018	397
GUS327	258	242	255	183	205	145	224	224	256	256	228	220	168	164	334	334	288	272	256	220	212	204	220	216	174	174	6/30/2018	422
GUS328	226	226	222	183	181	145	224	196	244	232	228	208	168	152	346	334	288	232	268	236	212	204	244	224	178	174	6/30/2018	406
GUS329	230	226	183	174	207	181	224	224	256	244	228	228	172	168	358	354	280	272	256	248	204	200	224	224	174	162	6/30/2018	426
GUS330	242	226	222	186	181	145	224	224	256	256	228	216	168	168	334	334	336	236	236	204	212	204	224	220	174	166	7/10/2018	381
GUS336	262	226	237	183	205	145	224	224	256	256	216	216	168	168	358	334	232	224	256	248	204	204	216	216	174	174	7/20/2018	395
GUS337	258	226	183	174	185	145	228	224	256	256	228	220	172	152	354	338	304	224	272	252	212	200	224	224	174	174	7/20/2018	387
GUS338	258	258	243	183	205	145	224	224	236	232	220	216	168	164	362	334	272	236	244	204	204	204	244	220	174	174	7/20/2018	431
GUS341	230	226	183	183	145	145	224	196	256	256	0	0	0	0	358	334	272	236	260	244	204	192	220	216	174	174	7/25/2018	406
GUS342	230	226	246	183	205	145	224	224	260	256	216	216	152	152	354	334	280	224	260	244	212	204	240	224	174	166	7/25/2018	461
GUS343	242	226	243	243	205	205	224	224	256	244	232	228	172	152	334	334	316	316	256	236	204	200	224	220	174	174	7/27/2018	389
GUS402	258	226	246	237	205	201	224	224	256	256	232	216	168	152	334	334	316	236	244	228	212	212	224	220	174	170	6/27/2018	434
GUS501	258	230	237	234	181	181	224	224	256	232	228	216	168	164	334	334	272	224	276	244	204	192	244	224	174	162	5/21/2019	485
GUS502	230	226	237	183	205	145	224	224	256	232	220	216	172	164	362	334	308	272	244	244	204	204	244	220	174	166	5/22/2019	481
GUS503	230	230	252	183	205	145	224	224	260	256	232	220	172	168	354	346	316	312	264	264	212	208	240	232	174	174	5/22/2019	316
GUS504	258	242	246	183	205	145	224	212	260	256	228	220	168	152	334	334	316	296	252	244	212	204	240	224	174	174	5/22/2019	472
GUS506	230	226	261	174	207	205	224	224	260	256	228	220	172	168	358	354	312	304	284	264	212	208	240	224	174	174	5/23/2019	308
GUS507	258	226	237	174	185	181	224	224	256	236	228	220	172	168	358	354	280	224	268	244	204	192	224	224	174	170	5/28/2019	453
GUS508	242	230	246	183	205	145	224	224	256	256	228	208	152	152	334	334	316	224	248	236	204	204	232	224	174	166	5/29/2019	509
GUS509	258	226	255	243	205	205	224	196	256	236	228	228	152	152	334	334	280	236	272	260	204	204	224	216	174	170	5/29/2019	461
GUS510	262	226	243	231	205	181	224	224	256	256	228	216	168	164	358	334	232	232	256	256	204	192	224	224	174	174	5/29/2019	502
GUS511	262	226	183	174	207	145	224	224	256	256	228	216	168	152	334	334	316	216	276	248	212	204	224	216	174	170	5/29/2019	507
GUS512	258	230	255	174	207	205	224	224	256	236	228	216	168	164	334	334	300	236	276	236	212	200	244	232	170	170	5/31/2019	480
GUS515	258	230	246	243	205	205	224	224	256	256	228	220	168	152	362	334	236	224	248	212	208	204	224	224	174	174	5/31/2019	423
GUS516	230	226	237	222	205	181	224	196	256	232	228	220	168	152	362	334	304	280	252	248	204	204	216	216	170	170	6/3/2019	484
GUS517	258	246	255	174	205	185	224	224	256	256	228	228	172	152	354	338	304	228	232	204	212	212	224	216	174	174	6/3/2019	457
GUS519	230	226	231	183	181	145	224	196	256	256	216	216	172	168	354	334	280	236	260	244	208	204	244	224	174	166	6/7/2019	508
GUS522	230	226	255	183	209	145	224	224	256	256	228	220	172	168	354	334	260	224	276	244	204	204	244	244	166	166	6/7/2019	473
GUS523	230	226	183	183	145	145	224	224	256	232	228	220	168	168	358	334	272	236	248	248	208	204	232	224	174	166	6/7/2019	490
GUS524	242	226	237	183	201	145	224	196	256	232	228	216	168	168	362	334	312	224	272	244	204	204	220	216	174	174	6/7/2019	447
GUS525	258	246	183	183	145	145	224	224	256	256	228	228	168	168	362	334	316	260	276	256	212	212	224	224	174	170	6/7/2019	500
GUS527	258	242	237	174	185	181	224	224	256	256	228	228	172	172	354	334	224	224	272	232	212	204	224	220	174	166	6/7/2019	494
GUS528	230	230	261	252	205	205	224	224	260	248	228	228	168	152	354	354	228	224	268	260	204	204	240	224	174	174	6/12/2019	388
GUS529	258	230	252	183	205	145	224	224	260	256	220	208	168	168	354	338	316	224	260	240	212	208	240	232	174	174	7/3/2019	342
GUS530	258	258	240	237	205	201	224	224	256	256	228	216	172	168	354	334	296	284	260	248	212	208	224	224	178	174	7/3/2019	463
GUS532	230	226	252	183	205	145	224	212	256	236	232	220	172	168	354	346	312	236	264	256	212	208	240	232	174	174	7/8/2019	300
GUS533	226	226	246	243	205	205	224	224	256	256	228	216	168	168	346	334	308	236	236	204	204	196	244	216	174	174	7/9/2019	509
GUS534	258	230	234	174	185	181	224	224	256	256	228	220	172	152	358	334	260	224	252	236	204	204	224	216	174	170	7/9/2019	485
GUS535	230	226	183	174	207	205	224	216	240	236	220	208	172	172	354	346	312	260	260	236	212	212	240	240	178	174	7/10/2019	291
GUS536	234	226	192	174	215	185	224	224	256	236	232	228	172	168	334	334	304	264	264	256	208	208	224	224	174	174	7/10/2019	344
GUS537	226	226	243	183	205	145	224	196	256	256	228	228	168	168	362	334	280	224	256	244	212	204	224	224	174	166	7/11/2019	443
GUS539	242	226	246	243	205	205	224	196	256	256	228	228	168	152	354	334	304	280	280	272	204	204	244	224	178	166	7/11/2019	476
GUS540	258	230	249	192	205	185	224	224	248	236	220	208	172	172	354	346	296	224	268	236	208	204	240	224	174	174	7/16/2019	270
GUS541	230	226	237	222	181	181	224	196	256	256	208	208	168	164	362	334	296	236	236	236	204	204	224	220	174	174	7/11/2019	492
GUS542	258	230	243	183	205	145	224	224	256	256	232	228	172	168	362	358	236	232	276	244	204	204	244	224	174	170	7/11/2019	508
GUS543	230	226	243	240	205	205	224	224	256	256	232	220	168	152	334	334	236	224	268	244	204	204	232	224	174	174	7/11/2019	456
GUS544	258	230	249	192	205	185	224	224	256	248	228	220	172	152	354	334	232	224	276	268	208	204	232	216	174	174	7/12/2019	338
GUS545	258	226	222	183	181	145	224	224	256	256	228	228	172	168	334	334	236	236	276	248	204	192	244	224	174	166	7/15/2019	439
GUS550	258	234	234	174	193	181	0	0	256	256	220	216	168	168	354	334	300	224	280	244	212	204	224	224	174	174	7/29/2019	489
GUS551	230	226	183	174	185	145	0	0	256	256	228	228	164	152	334	334	308	236	252	252	212	204	224	220	174	170	5/21/2019	507
GUS552	226	226	183	174	185	145	224	224	256	244	228	228	172	168	354	354	308	224	272	256	212	204	220	216	174	166	5/21/2019	482
GUS553	258	258	243	174	205	185	224	196	256	256	232	220	172	168	358	358	272	224	276	236	204	204	224	220	174	170	5/21/2019	417
GUS554	226	218	174	174	207	207	224	224	236	236	220	220	168	168	354	334	304	224	268	260	212	208	240	224	174	174	5/22/2019	264
GUS555	242	226	237	183	205	145	228	224	256	256	228	228	168	164	354	334	296	224	272	248	212	208	244	224	174	162	5/23/2019	515
GUS556	230	230	252	186	205	145	224	224	260	256	228	220	172	168	358	354	312	304	284	264	208	188	240	224	174	174	5/24/2019	274
GUS557	258	230	243	183	205	145	224	224	256	232	228	216	168	164	334	334	236	224	248	244	212	204	224	220	174	174	5/28/2019	507
GUS559	230	226	231	183	181	145	224	224	256	256	228	216	168	152	358	334	316	236	256	244	212	192	224	220	170	162	6/3/2019	497
GUS560	242	230	240	222	201	181	228	224	256	256	220	220	172	168	334	334	232	224	276	272	208	188	216	216	174	166	6/3/2019	444
GUS561	258	230	183	183	145	145	224	224	256	244	228	216	172	168	354	354	276	236	256	244	204	204	224	224	174	162	6/4/2019	456
GUS563	258	258	183	183	145	145	224	224	256	244	220	216	168	168	362	334	236	224	268	244	212	204	244	216	174	170	6/4/2019	465
GUS564	258	246	183	174	207	145	224	224	256	256	228	228	168	168	334	334	336	224	248	244	208	200	244	224	174	174	6/4/2019	450
GUS565	258	230	183	183	145	145	224	224	256	256	228	216	168	168	334	334	316	272	244	240	204	188	224	216	0	0	6/4/2019	467
GUS566	258	226	234	174	185	181	224	196	256	256	220	216	168	152	334	334	304	280	244	244	204	204	224	216	178	174	6/4/2019	491
GUS567	258	242	246	237	205	205	224	224	256	256	228	208	172	172	358	334	304	260	256	240	212	204	224	216	174	170	6/4/2019	467
GUS570	226	226	246	174	207	205	224	224	256	244	228	216	172	152	334	334	336	236	268	236	204	204	224	224	174	174	6/5/2019	491
GUS571	230	226	252	186	0	0	224	224	256	236	220	220	168	168	354	334	312	304	268	260	208	188	240	224	174	174	6/5/2019	276
GUS572	258	230	183	183	145	145	224	224	256	256	228	228	168	168	334	334	236	224	252	212	212	204	224	216	174	174	6/5/2019	450
GUS573	242	230	255	183	205	145	224	224	256	244	220	220	168	168	334	334	316	228	252	244	212	204	0	0	0	0	6/10/2019	470
GUS574	230	226	243	222	197	181	224	196	256	244	232	220	168	152	354	354	336	300	260	260	204	204	224	220	174	166	6/10/2019	425
GUS575	230	226	243	231	205	181	224	224	256	232	228	216	168	152	354	334	280	224	248	248	212	204	240	232	174	174	6/11/2019	504
GUS577	230	226	252	183	205	145	224	224	260	240	220	216	172	172	354	346	312	260	260	220	212	188	240	240	178	174	6/11/2019	279
GUS578	258	242	243	183	205	145	224	224	256	256	228	228	168	152	354	334	316	224	272	248	212	212	224	224	174	174	6/11/2019	497
GUS579	258	234	246	231	205	181	224	224	264	256	228	228	168	168	334	334	316	236	272	248	212	212	244	224	174	174	6/11/2019	433
GUS580	258	226	243	174	205	181	224	196	256	256	228	220	172	172	354	334	280	224	276	244	204	204	244	224	174	170	6/11/2019	491
GUS581	258	242	234	183	181	145	224	224	256	256	228	216	172	168	358	358	280	224	256	256	208	204	244	244	174	174	6/11/2019	460
GUS583	258	258	186	174	207	145	224	224	256	256	228	220	168	168	334	334	336	316	268	244	212	204	244	224	174	170	6/12/2019	489
GUS584	226	226	246	183	205	145	224	196	236	232	228	208	168	152	354	334	280	272	256	236	204	204	224	220	174	174	7/1/2019	453
GUS585	258	242	183	174	207	145	224	224	256	244	228	228	168	164	334	334	272	236	276	268	204	200	232	224	174	170	7/3/2019	456
GUS586	230	230	249	183	205	145	224	224	256	236	220	208	168	152	354	338	236	232	268	240	208	208	232	216	174	174	7/3/2019	286
GUS587	230	230	231	174	207	185	224	224	260	256	220	216	172	168	354	346	312	236	264	220	212	212	240	240	178	174	7/3/2019	343
GUS589	230	230	243	183	205	145	224	224	256	256	228	216	168	152	354	334	228	224	276	252	212	204	244	216	174	162	7/5/2019	485
GUS590	262	226	237	222	205	181	224	224	256	256	228	216	168	168	358	334	232	232	256	240	204	204	224	224	178	174	7/5/2019	466
GUS591	230	226	246	222	205	181	224	196	256	256	220	220	168	152	354	334	300	224	260	244	204	204	220	220	178	166	7/5/2019	457
GUS592	226	226	192	174	185	185	224	224	256	256	232	216	172	168	354	334	260	224	276	228	212	204	244	232	174	170	7/5/2019	427
GUS594	246	226	237	174	201	181	224	224	256	256	232	228	172	168	358	334	308	232	256	236	204	204	224	224	174	174	7/8/2019	489
GUS595	230	226	252	186	205	145	224	212	256	236	220	220	172	168	354	334	304	224	268	264	208	188	240	224	174	174	7/8/2019	295
GUS596	258	230	225	192	185	181	224	224	256	248	228	228	172	172	354	334	232	224	284	276	208	204	232	224	178	174	7/8/2019	331
GUS599	230	226	246	237	205	205	224	196	256	256	228	216	168	164	334	334	280	224	272	248	208	204	216	216	174	174	7/18/2019	456
